# Supplementary material for: Rational design of monomeric IL37 variants guided by stability and dynamical analyses of IL37 dimers
Source: Comput Struct Biotechnol J. 2024 Apr 22;23:1854–63. doi: 10.1016/j.csbj.2024.04.037 (PMC11177541; doi:10.1016/j.csbj.2024.04.037)
Supplement: MMC 2 — Human variations of IL37. [file mmc2.xlsx]

## Sheet: tableS4
variant	ddG_dimer	ddG_monomer	rASA_dimer	rASA_monomer	clinical significance
N54S	0	0.112	1	1
P57L	0	1.191	0.25	0.25
P57R	0	1.555	0.25	0.25
P57Q	0	1.606	0.25	0.25
K58R	0	0.162	0.617	0.617
F60S	0	4.31	0.069	0.069
S61N	-0.046	-0.046	0.196	0.196
D64V	-0.02	0.413	0.018	0.018
D64N	-0.02	1.922	0.018	0.018
D66Y	-0.037	-1.047	0.626	0.626
H67Q	0.018	71.308	0.568	0.568
K68R	-0.058	-0.129	0.085	0.085
K68E	0.057	2.457	0.085	0.085
V69L	-0.123	-1.783	0.042	0.042
V69I	-0.151	-1.064	0.042	0.042
V69A	0.071	1.503	0.042	0.042
L72R	0.217	2.88	0.131	0.277
D73N	0.093	-0.076	0.196	0.564
N76T	-0.022	-0.434	0.471	0.471
A79E	-0.007	2.465	0.108	0.108
K83E	1.257	-0.146	0.346	0.541
Y85H	1.613	0.877	0.083	0.766
Y85C	2.91	0.921	0.083	0.766
I86L	0.444	-0.39	0.062	0.213
I86V	0.391	0.722	0.062	0.213
R87H	0.054	0.202	0.581	0.821
R87C	-0.122	0.471	0.581	0.821
A93S	0	0.511	0.047	0.047
S97F	0	-0.061	0.635	0.635
L98V	0	0.749	0.067	0.067
S99G	0	0.33	0.531	0.531
A101D	0	-0.373	0.849	0.849
A101P	0	-0.254	0.849	0.849
S102A	0	0.211	0.377	0.377
A103V	0	0.231	0.972	0.972	Uncertain significance
S107G	0	0.519	0.6	0.6
P108L	0	3.249	0.268	0.268
L110I	0	0.936	0	0
L111M	0	0.056	0.018	0.018
L111Q	0	2.633	0.018	0.018
V113F	0.048	5.562	0.004	0.004
S114F	-0.069	-1.752	0.162	0.169
K115T	-0.035	1.57	0.871	0.871
Y121H	0	3.494	0.232	0.232
D123N	0	0.675	0.193	0.193
K124N	0	0.593	0.646	0.646
D125Y	0	-0.257	0.546	0.546
G127E	0	1.399	0.708	0.708
S129T	0	0.892	0.662	0.662
H130Y	0	33.539	0.601	0.601
S132T	0	0.094	0.281	0.281
L133F	0	3.745	0.177	0.177
Q134H	0	0.64	0.376	0.376
K136N	0	1.201	0.485	0.485
K136T	0	1.986	0.485	0.485
L140V	0	2.116	0.064	0.064
L140P	-0.002	4.574	0.064	0.064
L143V	0	2.137	0.037	0.037
A145S	0	-0.655	0.811	0.811
A145V	0	0.154	0.811	0.811
Q146L	0	-0.82	0.404	0.404
R151C	0	0.466	0.113	0.113
R152Q	0	0.926	0.308	0.308
R152W	0	2.306	0.308	0.308	benign
P153H	0	1.536	0.21	0.21
P153S	0	2.213	0.21	0.21
I155V	0	0.788	0	0
V161E	0	0.33	0.546	0.546
S163F	0	0.014	0.554	0.554
W164R	-0.008	-0.184	0.352	0.352
M166T	0	1.887	0.133	0.133
S169L	0	-0.651	0.004	0.004
H172Y	0	-0.595	0.196	0.196
H172R	0	0.309	0.196	0.196
G174R	0	2.783	0.31	0.31
G174A	0	3.074	0.31	0.31
I177T	0	3.325	0.038	0.038	pathogenic
T179I	0	-0.048	0.056	0.056
C181R	0.002	-0.685	0.804	0.804
N182S	0.001	-0.044	0.624	0.624
C183F	0	-0.401	0.737	0.737
P186L	-0.007	0.878	0.452	0.452
P186S	-0.008	1.157	0.452	0.452
V187A	-0.007	1.607	0.067	0.067
V187F	-0.003	3.042	0.067	0.067
V189E	0	3.872	0.148	0.148
K192I	0	0.605	0.559	0.559
F193S	0	1.819	0.447	0.447
E194K	0	0.165	0.93	0.93
H198R	0	32.53	0.285	0.285
S202A	0	-0.336	0.104	0.104
P205L	0	0.809	1	1
P205S	0	1.241	1	1
P205R	0	1.359	1	1
V206L	0.003	0.069	1	1
